# Supplementary material for: Patterns of Attention and Anxiety in Predicting Arithmetic Fluency among School-Aged Children
Source: Brain Sci. 2022 Mar 11;12(3):376. doi: 10.3390/brainsci12030376 (PMC8946815; doi:10.3390/brainsci12030376)
Supplement: Supplementary file 1 [file brainsci-12-00376-s001.zip]

Archive with 1 entries (1 files):
- brainsci-1594126-supplementary.pdf
